# Supplementary material for: A novel diagnostic model for predicting immune microenvironment subclass based on costimulatory molecules in lung squamous carcinoma
Source: Front Genet. 2022 Dec 14;13:1078790. doi: 10.3389/fgene.2022.1078790 (PMC9795004; doi:10.3389/fgene.2022.1078790)
Supplement: Supplementary file 1 [file Table2.XLSX]

## Sheet: Sheet1
TCGA		GSE73403
Lasso	SVM	Lasso	SVM
CD27	CD27	CD28	CD27
CD274	CD28	CD40	CD28
CD86	CD40LG	CD70	CD40
CTLA4	CD80	CD80	CD70
EDA	CD86	FAS	CD80
EDA2R	CTLA4	TNFRSF11B	CD86
EDAR	FAS	TNFRSF14	CTLA4
FAS	FASLG	TNFRSF17	EDA
FASLG	ICOS	TNFRSF1B	EDAR
ICOS	LTA	TNFSF13B	FAS
ICOSLG	LTB	VTCN1	FASLG
LTA	PDCD1		ICOS
LTB	PDCD1LG2		LTB
LTBR	TMIGD2		LTBR
PDCD1	TNFRSF14		NGFR
PDCD1LG2	TNFRSF17		PDCD1
RELT	TNFRSF1B		PDCD1LG2
TMIGD2	TNFRSF4		RELT
TNFRSF10C	TNFRSF8		TNF
TNFRSF12A	TNFRSF9		TNFRSF10A
TNFRSF13C	TNFSF13B		TNFRSF10B
TNFRSF14	TNFSF14		TNFRSF10C
TNFRSF17	TNFSF4		TNFRSF10D
TNFRSF18	TNFSF8		TNFRSF11B
TNFRSF1B			TNFRSF12A
TNFRSF21			TNFRSF13C
TNFRSF4			TNFRSF14
TNFRSF8			TNFRSF17
TNFSF13B			TNFRSF18
TNFSF15			TNFRSF1A
VTCN1			TNFRSF1B
			TNFRSF21
			TNFRSF4
			TNFRSF8
			TNFRSF9
			TNFSF11
			TNFSF13
			TNFSF13B
			TNFSF14
			TNFSF4
			TNFSF8
			TNFSF9
			VTCN1
